# Supplementary material for: Improving the measurement of TMS-assessed voluntary activation in the knee extensors
Source: PLoS One. 2019 Jun 6;14(6):e0216981. doi: 10.1371/journal.pone.0216981 (PMC6553714; doi:10.1371/journal.pone.0216981)
Supplement: S1 Data set — (XLSX) [file pone.0216981.s001.xlsx]

## Sheet: MVC and SIT values
SESSION 1 - MVC																						MVC (N.m)	Internal validity											VL EMG RMS (%Mmax) - Average across sets
ID	PRE										POST											ID	PRE-EXERCISE		POST-EXERCISE		PRE-EXERCISE		POST-EXERCISE					ID	Session 1 (5C-protocol)
	1		0.875		0.75		0.625		0.5		1		0.875		0.75		0.625		0.5				Pre-NMA	Post-NMA	Pre-NMA	Post-NMA	Pre-NMA	Post-NMA	Pre-NMA	Post-NMA					PRE-EXERCISE					POST-EXERCISE
	Set 1	Set 2	Set 1	Set 2	Set 1	Set 2	Set 1	Set 2	Set 1	Set 2	Set 1	Set 2	Set 1	Set 2	Set 1	Set 2	Set 1	Set 2	Set 1	Set 2			5C	5C	5C	5C	3C	3C	3C	3C					1	0.875	0.75	0.625	0.5	1	0.875	0.75	0.625	0.5
1	271.262	262.553	242.79	245.488	208.919	210.822	177.326	179.204	142.324	151.997	177.97	177.136	148.257	166.676	121.699	129.289	109.697	112.36	83.5369	89.3492		1	290.999	252.088	180.191	194.242	180.191	194.242	304.594	304.594				1	0.0981387	0.0719526	0.0670529	0.0486861	0.0408942	0.058068	0.0510275	0.0420984	0.0368813	0.020275
2	281.688	270.71	248.3	256.731	213.908	216.486	180.042	182.202	144.694	139.536	218.52	217.581	178.604	184.734	156.832	166.045	131.431	123.61	106.235	103.903		2	291.384	270.608	189.169	242.985	189.169	242.985	300.875	300.875				2	0.0538842	0.0442678	0.0388354	0.0274616	0.0226151	0.0435462	0.03875	0.0348098	0.0111277	0.0134783
3	231.06	235.64	205.9	210.09	178.95	179.09	148.21	145.61	120.53	120.39	172.05	179.38	154.61	155.59	131.69	135	111.63	110.73	89.8899	90.6099		3	253.422	229.746	186.604	202.105	186.604	202.105	241.751	241.751				3	0.0945982	0.100031	0.0608393	0.058591	0.0389674	0.060962	0.0621959	0.0432355	0.0394392	0.0310613
4	147.272	136.455	128.406	130.551	111.711	113.175	94.9512	93.4378	72.5639	74.4902	117.413	120.196	104.095	102.451	87.8102	89.3877	72.0714	72.1945	58.0357	59.685		4	156.337	144.403	126.454	133.149	126.454	133.149	136.073	136.073				4	0.0552941	0.0373379	0.0315837	0.0248718	0.0187255	0.0477529	0.0321725	0.0332255	0.0231841	0.0187894
5	238.855	238.053	217.158	209.512	190.482	188.982	154.149	150.15	126.734	128.014	145.671	147.595	133.065	107.961	107.648	118.752	106.194	102.405	83.8216	83.7498		5	229.696	222.747	152.618	147.819	152.618	147.819	251.113	251.113				5	0.0792956	0.0610167	0.0335288	0.0327446	0.0264573	0.0623847	0.0424661	0.0349254	0.0272693	0.019291
6	219.882	220.788	188.312	189.802	161.605	163.296	134.498	133.326	111.68	110.405	185.842	184.541	157.901	161.203	135.976	141.072	112.432	115.738	92.3887	93.4686		6	221.873	211.852	186.091	209.065	186.091	209.065	194.684	194.684				6	0.0433015	0.0338638	0.0247972	0.0203558	0.0168095	0.0341445	0.0298046	0.0245612	0.0228614	0.017323
7	285.972	280.868	245.224	238.304	204.305	207.19	172.66	166.25	143.222	137.52	197.867	207.547	175.733	176.888	156.427	149.601	126.475	123.615	94.0432	98.2934		7	297.797	296.771	219.949	246.729	219.949	246.729	301.131	301.131				7	0.0818058	0.0686639	0.048309	0.0475157	0.0440084	0.0598984	0.0588313	0.0584959	0.0577439	0.0387805
8	249.6	258.783	222.27	226.295	202.019	192.529	168.608	162.783	136.999	131.343	218.951	210.484	190.562	189.158	163.616	160.495	134.026	134.955	106.496	105.527		8	272.403	257.208	201.224	236.599	201.224	236.599	267.914	267.914				8	0.111887	0.0900199	0.0741656	0.0533642	0.0387682	0.0635322	0.0557485	0.043269	0.0333158	0.0212865
9	208.034	214.98	189.264	193.011	166.102	158.707	134.506	136.84	114.725	110.105	160.802	143.117	131.136	132.341	114.566	111.855	95.2102	99.9016	77.5451	78.4941		9	210.33	208.172	161.98	172.88	161.98	172.88	209.945	209.945				9	0.0611238	0.0650476	0.0512571	0.0471714	0.0373238	0.070927	0.0478722	0.0457865	0.0328301	0.0313413
10	178.973	181.676	164.871	154.728	144.145	141.88	117.562	125.051	93.979	99.3117	119.46	117.967	105.209	100.007	94.1688	85.2837	71.2429	70.2528	60.9162	57.6971		10	207.765	183.896	136.971	160.774	136.971	160.774	193.914	193.914				10	0.0594528	0.0576575	0.0386732	0.0370945	0.0269764	0.0413541	0.0362238	0.0354381	0.0317813	0.0203838
SESSION 2 - MVC																						Qpot
ID	PRE										POST											ID	PRE-EXERCISE		POST-EXERCISE		PRE-EXERCISE		POST-EXERCISE					ID	Session 2 (5C-protocol)
	1		0.875		0.75		0.625		0.5		1		0.875		0.75		0.625		0.5				Pre-NMA	Post-NMA	Pre-NMA	Post-NMA	Pre-NMA	Post-NMA	Pre-NMA	Post-NMA					PRE-EXERCISE					POST-EXERCISE
	Set 1	Set 2	Set 1	Set 2	Set 1	Set 2	Set 1	Set 2	Set 1	Set 2	Set 1	Set 2	Set 1	Set 2	Set 1	Set 2	Set 1	Set 2	Set 1	Set 2			5C	5C	5C	5C	3C	3C	3C	3C					1	0.875	0.75	0.625	0.5	1	0.875	0.75	0.625	0.5
1	274.737	279.38	252.627	250.765	222.224	215.56	184.677	185.298	143.653	142.94	180.833	180.425	160.767	152.561	135.324	134.911	110.646	109.269	88.472	88.631		1	62.8361	57.1277	31.5226	39.2663	63.569	59.4067	34.8269	39.8556				1	0.0709364	0.0578504	0.0360895	0.0283981	0.0236337	0.0422485	0.039697	0.026303	0.0223333	0.0107394
2	276.917	277.943	245.122	247.717	209.735	208.337	157.201	169.48	138.741	166.597	163.744	150.519	137.192	133.513	119.083	115.717	100.132	98.0651	80.205	82.5263		2	76.3652	73.0769	50.3509	55.9734	78.0581	75.3815	76.3652	37.0384				2	0.0569451	0.0473807	0.0444033	0.0329714	0.024099	0.0545558	0.0422906	0.0352157	0.0269289	0.0204061
3	256.91	245.175	227.236	228.105	198.454	189.784	167.058	161.172	126.865	127.688	186.496	189.102	167.895	159.928	134.604	138.505	121.927	119.183	93.7431	96.3824		3	54.714	43.0449	32.9794	43.8252	54.7204	47.5008	54.714	22.0225				3	0.095274	0.0778643	0.0552989	0.047802	0.0357036	0.0760356	0.0622427	0.0518424	0.0429225	0.0340025
4	157.545	152.01	137.784	130.115	117.02	114.732	100.805	98.4447	80.3615	82.4904	133.711	131.785	119.406	115.448	97.3418	104.893	85.4735	84.9656	69.7398	67.734		4	50.0739	43.8795	41.6966	43.8089	44.6348	40.604	50.0739	22.4397				4	0.0778057	0.0548241	0.0462395	0.0269849	0.0202429	0.0513264	0.0377273	0.0329136	0.0243666	0.0154024
5	211.495	226.125	190.854	176.777	166.848	161.598	139.68	136.084	112.042	111.97	149.591	155.267	127.716	135.332	118.69	116.271	99.1296	96.1362	78.9507	77.4476		5	54.2651	52.3106	25.5025	31.7825	56.5736	52.2119	54.2651	26.6553				5	0.0950848	0.0541962	0.046132	0.0316224	0.0234366	0.0665583	0.0454467	0.0443603	0.045604	0.027802
6	219.01	209.222	195.981	192.932	168.587	162.89	140.054	140.298	110.244	110.585	176.941	181.433	162.447	158.715	143.273	134.78	115.263	112.147	89.7724	96.0285		6	61.8357	59.7465	37.0527	45.4133	54.621	52.1529	61.8357	30.3733				6	0.0380498	0.031805	0.0227676	0.020444	0.0171784	0.0328433	0.0281652	0.0230178	0.0209659	0.0163111
7	317.342	313.905	268.504	272.223	235.128	228.046	193.211	190.972	155.49	150.258	239.096	239.681	203.287	207.29	175.051	176.952	143.481	144.138	119.408	116.674		7	62.4052	62.8874	27.3865	41.0477	64.1885	64.3283	62.4052	31.9437				7	0.0958729	0.0806949	0.0596017	0.0413305	0.0311271	0.0836815	0.0697262	0.0624037	0.0468966	0.0286815
8	277.61	260.424	243.265	238.981	209.33	205.072	173.676	167.802	138.818	138.613	188.399	179.806	165.263	154.541	140.126	135.381	112.963	114.04	96.5722	96.7775		8	57.5176	54.8448	37.2476	43.9423	56.9353	54.1754	57.5176	27.9224				8	0.077905	0.06194	0.04705	0.03737	0.026925	0.0686543	0.0610638	0.0472074	0.0365691	0.0298883
9	198.046	191.457	177.406	167.387	144.984	142.673	115.053	118.59	97.4623	98.909	159.558	165.65	140.89	141.147	122.54	118.488	108.515	95.6822	79.9485	83.6164		9	56.8609	56.7994	28.6998	36.5243	53.6816	53.1122	56.8609	28.8997				9	0.0558402	0.0505993	0.052309	0.0320975	0.0264101	0.053836	0.0523842	0.0428098	0.03597	0.0282854
10	205.549	192.752	167.346	169.718	143.981	143.932	126.801	116.931	94.923	94.6331	139.8	143.509	126.639	128.014	111.762	104.855	92.4452	94.7255	73.0897	74.0644		10	55.6105	53.5854	31.6085	36.2781	55.8176	52.9903	55.6105	27.2927				10	0.0697646	0.0677597	0.0641071	0.050138	0.0401867	0.052054	0.0506595	0.0414447	0.0299435	0.0229397
SESSION 1 - SIT
ID	PRE										POST											ID	PRE-EXERCISE		POST-EXERCISE		PRE-EXERCISE			POST-EXERCISE
	1		0.875		0.75		0.625		0.5		1		0.875		0.75		0.625		0.5				5C	5C	5C	5C	3C	3C	3C	3C	3C	3C
	Set 1	Set 2	Set 1	Set 2	Set 1	Set 2	Set 1	Set 2	Set 1	Set 2	Set 1	Set 2	Set 1	Set 2	Set 1	Set 2	Set 1	Set 2	Set 1	Set 2			Qpot 1 (N.m)	Qpot 2 (N.m)	Qpot 1 (N.m)	Qpot 2 (N.m)	Qpot 1 (N.m)	Qpot 2 (N.m)	Qpot 3 (N.m)	Qpot 1 (N.m)	Qpot 2 (N.m)	Qpot 3 (N.m)
1	0.76437	2.64195	4.53492	4.5657	8.86721	9.94707	11.0577	11.4168	21.7563	19.2067	3.58074	4.01936	2.85997	3.67308	5.81742	4.84785	9.39816	7.45902	10.6499	15.5772		1	63.416	59.4979	35.1842	36.7404	60.1001	61.5156	58.9349	38.1872	39.3759	38.2342
2	3.45762	1.5467	2.50088	3.27038	5.42497	6.02006	11.2296	8.03871	21.3177	17.9576	1.70316	2.50088	4.19121	7.13	7.16148	9.41355	7.63088	10.5883	12.9661	11.7451		2	77.1252	73.4105	49.5582	54.7275	74.0049	72.9178	70.5248	58.4187	59.889	58.7394
3	1.67	2.34	4.23	5.43	8.46	8.14	13.25	19.56	17.17	13.21	1.92	1.03	2.12	3.18	6.89	4.06	7.2	9.64	12.67	11.87		3	51.349	53.1165	39.853	42.7935	55.2514	57.23	54.5163	33.9173	37.4912	37.3739
4	2.67273	2.82919	4.81707	4.53492	8.85182	6.70747	11.5733	13.8869	21.6922	18.9554	3.17291	4.2066	3.69104	8.82104	8.71074	8.89799	9.60336	11.2911	13.7151	14.1075		4	49.1359	48.3773	46.0624	44.0838	43.2783	45.3508	45.3429	36.9907	36.5137	36.4355
5	3.00105	3.00105	2.34441	3.7526	7.16148	5.26851	16.8597	11.8554	15.2028	13.6227	6.80238	3.61152	1.11321	10.0702	5.33263	4.90941	6.16113	6.44328	9.61875	8.49272		5	54.2348	54.1175	33.0179	33.362	56.1351	55.6268	53.8281	28.8653	31.1567	30.2729
6	1.01574	0.484785	5.46858	2.73686	7.07171	5.01971	13.9203	12.4633	30.8416	22.4284	0.40527	2.28285	3.95523	3.23703	4.39384	5.73791	7.24099	8.85182	18.1884	21.051		6	60.3034	57.7149	36.9516	39.1491	54.1175	53.3511	53.6874	27.5983	30.4763	30.6718
7	1.18759	1.34509	1.46975	0.828751	4.47593	1.0791	6.61513	19.3298	24.7266	11.6348	1.12603	3.79877	2.32902	3.40888	3.36272	4.42462	7.16148	5.83281	8.32086	10.5729		7	64.6047	65.8716	25.6354	35.4579	67.0994	65.3242	66.7397	30.3277	36.9125	39.5167
8	2.82919	0.310365	1.56208	0.98496	1.5467	8.50811	6.44328	11.6348	14.7641	16.9854	3.6423	1.5313	4.1117	2.08021	6.81264	5.3942	6.97424	6.1483	8.7723	6.92807		8	57.6289	59.232	40.2675	43.0124	58.0981	57.7383	57.2613	36.1539	40.463	40.7211
9	1.53387	1.00035	3.25242	1.61082	6.80238	5.48397	16.1723	10.8859	13.8254	17.5779	1.3928	\	1.64929	2.565	3.7526	2.97027	4.16043	1.89041	3.7526	3.93984		9	56.62	56.5418	31.5164	36.9907	50.5905	50.1525	49.6442	31.4304	33.9251	36.6466
10	1.37484	0.3591	0.766935	2.51627	1.67238	3.00105	4.80168	5.56605	10.9936	9.13396	0.70281	0.64125	0.65664	1.0773	1.17221	2.14177	4.48875	2.73686	6.31759	4.19121		10	54.3912	53.0774	34.6993	33.7139	53.8359	52.0685	51.4429	37.8431	37.7024	37.3583
SESSION 2 - SIT
ID	PRE										POST
	1		0.875		0.75		0.625		0.5		1		0.875		0.75		0.625		0.5
	Set 1	Set 2	Set 1	Set 2	Set 1	Set 2	Set 1	Set 2	Set 1	Set 2	Set 1	Set 2	Set 1	Set 2	Set 1	Set 2	Set 1	Set 2	Set 1	Set 2
1	2.08021	0.23598	4.76834	5.56349	4.94019	5.53527	11.5733	12.1684	18.7399	17.7524	2.0956	3.61152	4.61187	4.50414	4.19121	4.12709	7.58471	9.02367	10.7602	7.41285
2	2.68812	2.23412	6.83316	3.40888	10.1651	6.53562	18.9246	14.7641	20.8483	21.1305	2.34441	4.42462	4.72217	6.1	4.59648	7.55392	9.10062	9.88807	9.94707	12.0427
3	1.0773		4.81707	1.04652	5.09666	2.64195	8.72613	5.61479	17.0932	14.405	3.92445	2.98566	4.69138	4.47079	9.41611	7.34872	11.2604	8.85182	13.279	9.91629
4	3.29859	6.25604	6.03545	6.74082	10.2446	11.0885	14.6385	14.6846	20.5662	20.2225	5.17617	5.33263	10.1497	8.92877	10.024	10.4472	15.3592	17.3753	19.8326	18.4398
5	4.01936	0.40527	3.72181	5.34803	8.02332	6.50484	10.1497	9.60336	13.8869	19.158	2.85997	3.01644	7.03836	3.76798	8.4132	6.80238	6.33299	9.13396	15.608	13.9023
6	0.546345	0.828495	1.79807	1.00035	3.90906	7.89764	15.5772	15.3259	30.108	26.5401	1.17221	0.96957	1.45436	1.82885	2.82919	10.8525	12.2145	13.3406	24.7907	19.8326
7	2.95488	3.23703	3.76798	4.26816	9.03906		12.7455	10.9474	24.1161	22.8978	6.58436	1.40562	3.3935	5.94311	7.55392	4.94019	7.72578	10.5088	15.8594	16.4673
8	1.06191	1.98531	0.884925	2.84458	5.33263	4.37845	12.5428	9.79061	18.5013	21.0048	3.32937	3.67308	4.75295	7.72578	4.66061	9.57002	10.6961	9.32121	11.7297	8.9775
9	1.98531	1.48514	3.23703	4.81707	8.44398	13.4021	15.3259	13.1687	18.8451	18.3757	1.21837	2.42392	4.98893	2.565	5.44293	4.61187	7.02041	5.61479	6.03545	10.2626
10	0.32832	0.920835	1.50052	1.09525	3.34476	2.39058	7.22561	7.97459	17.1265	13.8869	2.95488	0.64125	2.34441	1.48514	3.47044	5.78664	5.0351	4.28355	7.08453	5.01971
